# Supplementary material for: Genome-wide identification and characterization of LcCCR13 reveals its potential role in lignin biosynthesis in Liriodendron chinense
Source: Front Plant Sci. 2023 Jan 16;13:1110639. doi: 10.3389/fpls.2022.1110639 (PMC9884966; doi:10.3389/fpls.2022.1110639)
Supplement: Supplementary file 1 [file Table_1.xlsx]

## Sheet: Sheet1
Table S1. GeneBank accession codes used for constructing phylogenetic trees.
Gene Name	GeneBank No.	Species
AtCCR1	AT1G09480	Arabidopsis thaliana
AtCCR2	AT1G09490	Arabidopsis thaliana
AtCCR3	AT1G09500	Arabidopsis thaliana
AtCCR4	AT1G09510	Arabidopsis thaliana
AtCCR5	AT1G15950	Arabidopsis thaliana
AtCCR6	AT1G51410	Arabidopsis thaliana
AtCCR7	AT1G66800	Arabidopsis thaliana
AtCCR8	AT1G76470	Arabidopsis thaliana
AtCCR9	AT1G80820	Arabidopsis thaliana
AtCCR10	AT2G33590	Arabidopsis thaliana
AtCCR11	AT2G33600	Arabidopsis thaliana
AtCCR14	AT4G35420	Arabidopsis thaliana
AtCCR15	AT5G19440	Arabidopsis thaliana
PTOCCR1	KP281597	populus tomentosa
PTOCCR2	KP281606	populus tomentosa
PTOCCR3	KP281598	populus tomentosa
PTOCCR4	KP281599	populus tomentosa
PTOCCR5	KP281600	populus tomentosa
PTOCCR6	KP281601	populus tomentosa
PTOCCR7	KF145198	populus tomentosa
PTOCCR8	KP281602	populus tomentosa
PTOCCR9	KP281603	populus tomentosa
PTOCCR10	KP281604	populus tomentosa
PTOCCR11	KP281605	populus tomentosa
LPCCR1	KM516130	Lolium perenne
LPCCR2	KM516131	Lolium perenne
LPCCR3	KM516132	Lolium perenne
LPCCR4	KM516133	Lolium perenne
LPCCR5	KM516134	Lolium perenne
LPCCR6	KM516135	Lolium perenne
LPCCR7	KM516136	Lolium perenne
LPCCR8	KM516137	Lolium perenne
LPCCR9	KM516138	Lolium perenne
LPCCR11	KM516142	Lolium perenne
OsCCR1	Os09g25150	Oryza sativa
OsCCR2	Os08g34280	Oryza sativa
OsCCR3	Os08g17500	Oryza sativa
OsCCR4	Os09g04050	Oryza sativa
OsCCR5	Os02g08420	Oryza sativa
OsCCR6a	Os02g56680	Oryza sativa
OsCCR6b	Os02g56690	Oryza sativa
OsCCR6c	Os02g56700	Oryza sativa
OsCCR6d	Os02g56720	Oryza sativa
OsCCR7	Os02g56460	Oryza sativa
ZmCCR1	NP001105488.1	Zea mays
ZmCCR2	NP001105715.1	Zea mays
