# Supplementary material for: Genome-wide identification and characterization of LcCCR13 reveals its potential role in lignin biosynthesis in Liriodendron chinense
Source: Front Plant Sci. 2023 Jan 16;13:1110639. doi: 10.3389/fpls.2022.1110639 (PMC9884966; doi:10.3389/fpls.2022.1110639)
Supplement: Supplementary file 2 [file Table_2.xlsx]

## Sheet: Sheet1
Table S2. Primers for RT-qPCR, gene clone and the construction of overexpression vector
Name	Primer sequence (5'-3')
RT-qPCR
q-LcCCR5	F:	CAACCCACCATGAATGCCAG
	R:	CACGTCTCGAACATCAACGAT
q-LcCCR7	F:	AAGAGGGATCATTTGATGGT
	R:	AGAGTTCCCTTCACTGCAGG
q-LcCCR10	F:	TGCTTCTCAACCGCGGCTACT
	R:	GGGATGCTGTATGGAAAAC
q-LcCCR12	F:	ACCACGACTCGATCTACACC
	R:	GATCCCGAGAGACAACTGCT
q-LcCCR13	F:	AGACTATGCCAGGATTAACCAC
	R:	CGCGGCCATCATACCCAG
Actin97	F:	AGAACAAGAACTCGTCCTAC
	R:	GAACTGCTCGCTCACTCTCC
NtActin	F:	CCTGATGGGCAAGTGATT
	R:	GCTGAGGGAAGCCAAGAT
Gene clone
LcCCR13	F:	ATGGCAGAGAGAGGAAGT
	R:	TCATGGAATGTAGCCTTTGC
The construction of overexpression vector
LcCCR13	F:	GAGAACACGGGGGACTCTAGAATGGCAGAGAGAGGAAGTGTGTG
	R:	GGACTGACCACCCGGGGATCCTCATGGAATGTAGCCTTTGCTCT
