# Supplementary material for: Genome-wide identification and characterization of LcCCR13 reveals its potential role in lignin biosynthesis in Liriodendron chinense
Source: Front Plant Sci. 2023 Jan 16;13:1110639. doi: 10.3389/fpls.2022.1110639 (PMC9884966; doi:10.3389/fpls.2022.1110639)
Supplement: Supplementary file 3 [file Table_3.xlsx]

## Sheet: Sheet1
Table S3. Motif information of LcCCR proteins
Motif No.	Width	Best match
Motif 1	50	CKETKNWYCLSKTLAEKAAWEFAKEKGJDVVTVNPGMVJGPLLQPTJNAS
Motif 2	44	MPGEGKTVCVTGAGGYIASWLVKLLLERGYSVKGTVRDPBDPKN
Motif 3	23	HLKALEGAKERLHLFKABLLDYN
Motif 4	32	TYENAVMGYVDVRDVAEAHJLAFEVPSASGRY
Motif 5	29	TSSIAAVYMDPNRPPDVVVDEDCWSDPEY
Motif 6	29	ZEELJEPAVKGTLNVLKACAEAGVVRVVV
Motif 7	29	ERLKDLGLNFIPLEZAJKDTVESLKEKGY
Motif 8	31	CVESVAHYSDVVKLLSELFPEYPIPTKCADD
Motif 9	21	SLLAAINGCDGVFHTASPVM
Motif 10	11	AAAILKLJNGS
