# Supplementary material for: Genome-wide identification and characterization of LcCCR13 reveals its potential role in lignin biosynthesis in Liriodendron chinense
Source: Front Plant Sci. 2023 Jan 16;13:1110639. doi: 10.3389/fpls.2022.1110639 (PMC9884966; doi:10.3389/fpls.2022.1110639)
Supplement: Supplementary file 4 [file Table_4.xlsx]

## Sheet: Sheet1
Table S4. Putative cis-acting regulatory elements in LcCCR promoters
	Cis-acting elements
Gene name	AC element	MejA	SA	ABA	stress responsive element	seed-specific regulation element	light responsive element	low-temperature responsive element
LcCCR1	1	8	0	4	0	0	2	0
LcCCR2	2	4	2	3	0	0	0	0
LcCCR3	1	0	2	1	0	0	0	0
LcCCR4	0	2	2	7	0	0	0	0
LcCCR5	0	10	2	4	0	0	5	1
LcCCR6	1	2	0	3	0	0	2	1
LcCCR7	1	4	1	6	0	0	0	0
LcCCR8	4	8	2	0	0	0	2	0
LcCCR9	3	6	0	1	0	0	2	0
LcCCR10	2	2	0	3	1	0	2	0
LcCCR11	1	2	0	0	1	0	0	1
LcCCR12	1	6	4	5	0	0	0	0
LcCCR13	0	10	2	5	0	1	3	0
